# Supplementary material for: The Acute Effects of Moderate-Intensity Aerobic Exercise on Core Executive Functions in Healthy Older Adults: A Systematic Review
Source: Life (Basel). 2025 Feb 5;15(2):230. doi: 10.3390/life15020230 (PMC11856442; doi:10.3390/life15020230)
Supplement: Supplementary file 1 [file life-15-00230-s001.zip]

Archive with 1 entries (1 files):
- life-3424276-supplementary.pdf
